# Supplementary material for: The impact of dietary inflammation index on benign prostatic hyperplasia: insights from patient data and animal models
Source: Front Nutr. 2026 Feb 24;13:1760675. doi: 10.3389/fnut.2026.1760675 (PMC12973186; doi:10.3389/fnut.2026.1760675)
Supplement: Supplementary file 1 [file Supplementary_file_1.xlsx]

## Sheet: Supplementary table 1
Table S1 Dietary composition parameters involved in DII, inflammatory effect scores, and intake values from the global composite data set.
Dietary composition parameter	Raw inflammatory effect score	Overal linflammatory effect score	Global daily mean intake (units/d)	Standard deviation of the global daily intake
Alcohol (g)	-0.278	-0.278	13.98	3.72
Vitamin B12 (μg)	0.205	0.106	5.15	2.7
Vitamin B6 (mg)	-0.379	-0.365	1.47	0.74
β-Carotene (μg)	-0.584	-0.584	3718	1720
Caffeine (g)	-0.124	-0.11	8.05	6.67
Carbohydrate (g)	0.109	0.097	272.2	40
Cholesterol (mg)	0.347	0.11	279.4	51.2
Energy (kcal)	0.18	0.18	2056	338
Total fat (g)	0.298	0.298	71.4	19.4
Fiber (g)	-0.663	-0.663	18.8	4.9
Folic acid (μg)	-0.207	-0.19	273	70.7
Iron (mg)	0.032	0.032	13.35	3.71
Magnesium (mg)	-0.484	-0.484	310.1	139.4
MUFA (g)	-0.019	-0.009	27	6.1
Niacin (mg)	-1	-0.246	25.9	11.77
Protein (g)	0.049	0.021	79.4	13.9
PUFA (g)	-0.337	-0.337	13.88	3.76
Vitamin B2 (mg)	-0.727	-0.068	1.7	0.79
Saturated fat (g)	0.429	0.373	28.6	8
Selenium (μg)	-0.191	-0.191	67	25.1
Vitamin B1 (mg)	-0.354	-0.098	1.7	0.66
Vitamin A (RE)	-0.401	-0.401	983.9	518.6
Vitamin C (mg)	-0.424	-0.424	118.2	43.46
Vitamin D (μg)	-0.446	-0.446	6.26	2.21
Vitamin E (mg)	-0.419	-0.419	8.73	1.49
Zinc (mg)	-0.313	-0.313	9.84	2.19
Abbreviation: DII Dietary intake index, MUFA Monounsaturated fatty acids, PUFA Polyunsaturated fatty acids, RE Retinol equivalents.

## Sheet: Supplementary table 2
Supplementary Table S2. Detail information of traits involved in this study.
Traits	Accession Id	Study	Ancestry	nCases	Sample size	summaryStatistics
Overall healthy diet	GCST90096893	PLoS Genet	European	-	258758	http://ftp.ebi.ac.uk/pub/databases/gwas/summary_statistics/GCST90096001-GCST90097000/GCST90096893
Coffee consumption	GCST90096894	PLoS Genet	European	-	105037	http://ftp.ebi.ac.uk/pub/databases/gwas/summary_statistics/GCST90096001-GCST90097000/GCST90096894
Fruit consumption	GCST90096896	PLoS Genet	European	-	421155	http://ftp.ebi.ac.uk/pub/databases/gwas/summary_statistics/GCST90096001-GCST90097000/GCST90096896
Meat consumption	GCST90096898	PLoS Genet	European	-	266042	http://ftp.ebi.ac.uk/pub/databases/gwas/summary_statistics/GCST90096001-GCST90097000/GCST90096898
Vegetables consumption	GCST90096900	PLoS Genet	European	-	428979	http://ftp.ebi.ac.uk/pub/databases/gwas/summary_statistics/GCST90096001-GCST90097000/GCST90096900
Beef consumption	GCST90096901	PLoS Genet	European	-	241092	http://ftp.ebi.ac.uk/pub/databases/gwas/summary_statistics/GCST90096001-GCST90097000/GCST90096901
Beer or cider consumption	GCST90096902	PLoS Genet	European	-	168237	http://ftp.ebi.ac.uk/pub/databases/gwas/summary_statistics/GCST90096001-GCST90097000/GCST90096902
Cheese consumption	GCST90096906	PLoS Genet	European	-	365842	http://ftp.ebi.ac.uk/pub/databases/gwas/summary_statistics/GCST90096001-GCST90097000/GCST90096906
Oily fish consumption	GCST90096918	PLoS Genet	European	-	297881	http://ftp.ebi.ac.uk/pub/databases/gwas/summary_statistics/GCST90096001-GCST90097000/GCST90096918
Benign prostatic hyperplasia	finngen_R12_N14_PROSTHYPERPLA	FinnGen	European	41137	194710	https://storage.googleapis.com/finngen-public-data-r12/summary_stats/release/finngen_R12_N14_PROSTHYPERPLA.gz
				A

## Sheet: Supplementary table 3
Supplementary Table S3. Instrumental variables of dietary traits in the analyses of BPH.
SNP	id.exposure	chr	pos	effect allele	other allele	beta.exposure	se.exposure	pval.exposure	beta.outcome	se.outcome	pval.outcome	EAF	samplesize.exposure	samplesize.outcome	steiger dir	steiger pval	R2	F statistic
rs12568918	GCST90096893	1	72622654	T	C	0.0271367	0.00357234	3.04617e-14	-0.0143821	0.00891126	0.106543	0.45971	291537	194710	TRUE	0.000374972	0.00036581	57.7044
rs1260326	GCST90096893	2	27730940	T	C	-0.0224538	0.00356612	3.04569e-10	0.011896	0.00929415	0.200564	0.350675	291537	194710	TRUE	0.00276074	0.000229603	39.6451
rs16843603	GCST90096893	4	2928577	T	C	0.0237617	0.00388046	9.15916e-10	0.00944913	0.00934676	0.312039	0.653629	291537	194710	TRUE	0.00198814	0.000255657	37.4962
rs199504	GCST90096893	17	44861003	C	T	-0.0280345	0.00424158	3.85714e-11	0.000304932	0.0157237	0.984527	0.087267	291537	194710	TRUE	3.08193e-05	0.000125202	43.685
rs2136355	GCST90096893	9	15718989	G	A	0.025412	0.00353205	6.26069e-13	-0.0190428	0.00889879	0.0323609	0.516069	291537	194710	TRUE	0.0037836	0.00032255	51.7634
rs2472297	GCST90096893	15	75027880	C	T	-0.0506132	0.00394053	9.26382e-38	-0.00185522	0.0102379	0.856202	0.751067	291537	194710	TRUE	1.38573e-15	0.000957896	164.975
rs4410790	GCST90096893	7	17284577	T	C	-0.0390576	0.00362449	4.46875e-27	0.0177378	0.00939131	0.0589264	0.336961	291537	194710	TRUE	8.50429e-08	0.000681646	116.122
rs477813	GCST90096893	9	128416874	C	T	0.0204243	0.00353631	7.66851e-09	0.0183065	0.00891582	0.040047	0.445971	291537	194710	TRUE	0.0389383	0.00020614	33.3574
rs6594014	GCST90096893	1	204449434	A	G	-0.0206764	0.0034889	3.09756e-09	0.00860995	0.00898	0.337664	0.42054	291537	194710	TRUE	0.00263243	0.000208358	35.1215
rs66721590	GCST90096893	12	50205712	G	A	0.0217767	0.00367216	3.02559e-09	0.00112589	0.0089977	0.90042	0.589894	291537	194710	TRUE	0.000256534	0.000229447	35.1673
rs72783115	GCST90096893	16	69702839	G	A	-0.0231814	0.00394475	4.18961e-09	0.0183577	0.0100934	0.0689446	0.742684	291537	194710	TRUE	0.0208733	0.000205391	34.5336
rs898751	GCST90096893	17	2291863	C	T	-0.0194018	0.00349099	2.73407e-08	0.00355282	0.00887904	0.689057	0.460281	291537	194710	TRUE	0.00134136	0.000187026	30.8876
rs9379829	GCST90096893	6	26172219	C	T	0.0304961	0.00420701	4.202e-13	-0.00884922	0.010601	0.403855	0.773368	291537	194710	TRUE	8.12866e-05	0.000326007	52.5464
rs9411419	GCST90096893	9	134788993	C	T	0.0210062	0.00365064	8.7093e-09	-0.00657487	0.00898188	0.464159	0.582134	291537	194710	TRUE	0.00210989	0.000214677	33.1099
rs9607805	GCST90096893	22	41854446	C	T	-0.025946	0.00393125	4.11278e-11	0.00568154	0.00939639	0.54541	0.333009	291537	194710	TRUE	0.00020879	0.000299053	43.5594
rs1057868	GCST90096894	7	75615006	C	T	-0.0520407	0.0053635	2.93485e-22	-0.0106287	0.00906692	0.241098	0.605928	137816	194710	TRUE	2.57336e-11	0.00129334	94.1433
rs11127048	GCST90096894	2	27752463	G	A	-0.030047	0.00508375	3.41289e-09	0.0154579	0.00919813	0.0928496	0.372695	137816	194710	TRUE	0.000580417	0.000422147	34.9328
rs2472297	GCST90096894	15	75027880	C	T	-0.112858	0.00546844	1.24927e-94	-0.00185522	0.0102379	0.856202	0.751067	137816	194710	TRUE	2.51632e-55	0.00476273	425.93
rs4148155	GCST90096894	4	89054667	A	G	0.0467989	0.00772241	1.36004e-09	-0.0284447	0.0168551	0.0914871	0.92487	137816	194710	TRUE	0.000384304	0.000304363	36.7253
rs4410790	GCST90096894	7	17284577	T	C	-0.100176	0.00508825	2.7502e-86	0.0177378	0.00939131	0.0589264	0.336961	137816	194710	TRUE	1.41767e-43	0.00448409	387.605
rs56113850	GCST90096894	19	41353107	T	C	-0.0302281	0.00493553	9.09176e-10	-0.00725355	0.00910048	0.425421	0.436962	137816	194710	TRUE	3.00274e-05	0.000449606	37.5106
rs6062678	GCST90096894	20	62888802	G	T	-0.0302261	0.00495084	1.02651e-09	0.0135007	0.00954229	0.157119	0.680849	137816	194710	TRUE	0.000169411	0.000397045	37.2739
rs66723169	GCST90096894	18	57808978	C	A	-0.0394811	0.00579537	9.58954e-12	0.0319323	0.0116848	0.00627986	0.824902	137816	194710	TRUE	0.000553534	0.000450291	46.4106
rs7564708	GCST90096894	2	639055	T	C	-0.0374286	0.00653251	1.00673e-08	-0.00471173	0.011954	0.693467	0.163609	137816	194710	TRUE	3.62108e-05	0.000383401	32.8282
rs79624003	GCST90096894	7	73012785	A	G	-0.0484273	0.00722117	1.99623e-11	-0.000438367	0.0131971	0.973502	0.871175	137816	194710	TRUE	3.22057e-07	0.000526401	44.9744
rs907389	GCST90096894	15	77897476	A	C	0.0310611	0.00510436	1.16338e-09	0.013216	0.00898942	0.141516	0.571987	137816	194710	TRUE	0.00020743	0.000472396	37.0298
rs10026792	GCST90096896	4	2862190	G	A	-0.013453	0.00240923	2.3515e-08	0.0104956	0.00930149	0.259159	0.645602	453934	194710	TRUE	0.0343987	8.28173e-05	31.1802
rs10128597	GCST90096896	11	8694830	G	A	-0.0153267	0.00246488	5.03416e-10	0.02086	0.0100433	0.0378016	0.734853	453934	194710	TRUE	0.0950774	9.15408e-05	38.664
rs10249294	GCST90096896	7	143723137	G	A	-0.0264741	0.00225743	9.2107e-32	-0.0188611	0.00939315	0.0446468	0.662154	453934	194710	TRUE	2.08248e-06	0.000313581	137.535
rs10271924	GCST90096896	7	153495206	C	T	0.0165773	0.00224587	1.56807e-13	-0.00044324	0.00906937	0.961021	0.577416	453934	194710	TRUE	6.25153e-05	0.00013411	54.4829
rs10460129	GCST90096896	18	66053748	T	C	0.0164441	0.00299608	4.053e-08	-0.000991962	0.0124363	0.936425	0.849944	453934	194710	TRUE	0.00327874	6.89752e-05	30.1239
rs10779030	GCST90096896	12	84109981	C	A	0.0134382	0.00228663	4.1811e-09	0.00782884	0.00893198	0.380761	0.436352	453934	194710	TRUE	0.0128981	8.88298e-05	34.5375
rs10828266	GCST90096896	10	22098701	A	G	-0.0291915	0.00243246	3.51793e-33	0.0444578	0.00993947	7.71845e-06	0.27136	453934	194710	TRUE	0.00461121	0.000336979	144.02
rs11035628	GCST90096896	11	39980219	A	C	0.0180751	0.00319565	1.54793e-08	0.00235004	0.0156981	0.881	0.912456	453934	194710	TRUE	0.00294275	5.21951e-05	31.9922
rs11085749	GCST90096896	19	10961273	G	A	0.0156879	0.00224473	2.77346e-12	-0.00815284	0.00910552	0.370588	0.613185	453934	194710	TRUE	0.00207046	0.000116749	48.8426
rs11227485	GCST90096896	11	66215423	C	T	0.0163233	0.0024022	1.08193e-11	0.0171811	0.010761	0.110353	0.783417	453934	194710	TRUE	0.0169746	9.04202e-05	46.1742
rs115067791	GCST90096896	2	207033306	G	A	-0.0290423	0.00472992	8.24518e-10	0.0151286	0.0222865	0.497251	0.958843	453934	194710	TRUE	0.00517125	6.65708e-05	37.7012
rs11646221	GCST90096896	16	7666088	G	T	-0.0124468	0.00222658	2.26958e-08	-0.0173679	0.00900668	0.0538146	0.410163	453934	194710	TRUE	0.147187	7.49606e-05	31.2491
rs11706708	GCST90096896	3	35699022	C	T	0.0184462	0.00267684	5.53815e-12	-0.00407527	0.0114414	0.7217	0.8152	453934	194710	TRUE	0.000506175	0.000102521	47.4866
rs12120761	GCST90096896	1	72128231	G	A	-0.0130591	0.00218806	2.39661e-09	0.00468629	0.00889364	0.598245	0.543607	453934	194710	TRUE	0.00466754	8.46219e-05	35.6212
rs12196849	GCST90096896	6	98790797	C	A	-0.0147738	0.00227276	8.01203e-11	0.0178831	0.00936082	0.056079	0.665693	453934	194710	TRUE	0.0496183	9.71481e-05	42.2549
rs12245149	GCST90096896	10	65321147	C	A	0.0150919	0.00218834	5.32944e-12	-0.0103847	0.00887468	0.241939	0.517105	453934	194710	TRUE	0.00511757	0.00011375	47.5619
rs12445768	GCST90096896	16	30089911	T	C	-0.0130318	0.00218987	2.66605e-09	-0.0271352	0.00904212	0.0026911	0.603892	453934	194710	TRUE	0.453294	8.12474e-05	35.4137
rs12784301	GCST90096896	10	107612666	A	G	-0.0141727	0.00241461	4.36917e-09	0.0125488	0.00974311	0.197757	0.706527	453934	194710	TRUE	0.0324876	8.32977e-05	34.4519
rs12969294	GCST90096896	18	35186122	A	G	-0.0132948	0.00231515	9.32648e-09	-0.0174836	0.00985367	0.0760099	0.279469	453934	194710	TRUE	0.0965319	7.11838e-05	32.9768
rs1582323	GCST90096896	16	52106298	A	G	-0.0124012	0.00224474	3.30265e-08	-0.0108654	0.0095768	0.256562	0.3144	453934	194710	TRUE	0.037738	6.63001e-05	30.521
rs1620977	GCST90096896	1	72729142	A	G	0.0263814	0.00246728	1.10379e-26	0.0175281	0.0100567	0.0813448	0.269449	453934	194710	TRUE	1.08273e-05	0.000274001	114.329
rs17175518	GCST90096896	18	57850583	C	A	-0.0194909	0.00258437	4.63482e-14	0.0279377	0.011395	0.0142167	0.814754	453934	194710	TRUE	0.0374383	0.000114675	56.8789
rs1964272	GCST90096896	19	46190268	G	A	-0.0147678	0.00218879	1.50941e-11	0.00482765	0.00888186	0.586758	0.481168	453934	194710	TRUE	0.00118772	0.000108889	45.5219
rs2236707	GCST90096896	18	21114997	C	T	-0.0122959	0.00220564	2.47878e-08	0.00567851	0.00888289	0.522651	0.517719	453934	194710	TRUE	0.0117518	7.54995e-05	31.0779
rs2426219	GCST90096896	20	49585432	A	C	-0.013789	0.0025197	4.43841e-08	0.00632957	0.0098969	0.522465	0.719197	453934	194710	TRUE	0.0137694	7.67966e-05	29.9478
rs2446621	GCST90096896	1	241050218	T	C	0.0131393	0.00218849	1.92745e-09	0.00519451	0.00891843	0.560266	0.552169	453934	194710	TRUE	0.00507707	8.53806e-05	36.0457
rs2504671	GCST90096896	6	51205577	C	A	-0.0194593	0.00258513	5.17615e-14	0.0159378	0.0113834	0.161487	0.815962	453934	194710	TRUE	0.00314892	0.000113727	56.6617
rs2620067	GCST90096896	17	71666384	A	G	-0.0121052	0.00220636	4.09916e-08	0.012722	0.00889842	0.152806	0.462296	453934	194710	TRUE	0.0703049	7.28517e-05	30.102
rs2918593	GCST90096896	2	145734636	T	C	0.0141749	0.00254374	2.51163e-08	-0.0143414	0.0100854	0.155025	0.739283	453934	194710	TRUE	0.0623974	7.74551e-05	31.0523
rs34162196	GCST90096896	14	22038125	C	T	0.038703	0.00362811	1.44367e-26	-0.00509607	0.0152467	0.738198	0.906426	453934	194710	TRUE	2.62546e-08	0.000254101	113.797
rs34475839	GCST90096896	7	133622287	C	A	0.0173446	0.00287784	1.67107e-09	-0.000167138	0.0115522	0.988457	0.819695	453934	194710	TRUE	0.00100218	8.89235e-05	36.3238
rs357842	GCST90096896	4	60004974	A	G	0.0131166	0.00232223	1.62069e-08	-0.00904568	0.0095578	0.343935	0.689269	453934	194710	TRUE	0.021288	7.36961e-05	31.903
rs36095873	GCST90096896	18	44603199	T	G	-0.014757	0.002227	3.43927e-11	-0.00673515	0.00927299	0.467644	0.356411	453934	194710	TRUE	0.00250405	9.99052e-05	43.9094
rs3764002	GCST90096896	12	108618630	C	T	-0.0145202	0.00248488	5.11382e-09	0.00945686	0.00934415	0.311508	0.658443	453934	194710	TRUE	0.0185306	9.48324e-05	34.1456
rs4269101	GCST90096896	3	18763543	T	G	0.0158068	0.00243618	8.67838e-11	-0.0173454	0.00935262	0.0636532	0.341755	453934	194710	TRUE	0.0451404	0.000112414	42.0986
rs429358	GCST90096896	19	45411941	T	C	-0.0278078	0.00302037	3.36098e-20	-0.00719946	0.01162	0.535539	0.817993	453934	194710	TRUE	6.01724e-06	0.000230251	84.7645
rs4446955	GCST90096896	1	154135445	T	C	-0.0164203	0.00284494	7.84534e-09	0.00684378	0.0113076	0.545019	0.807913	453934	194710	TRUE	0.00790967	8.36859e-05	33.3131
rs55979051	GCST90096896	1	204567041	A	G	-0.0217041	0.00271325	1.2515e-15	-0.00667701	0.0106278	0.529833	0.774277	453934	194710	TRUE	0.000114783	0.000164659	63.9885
rs5749227	GCST90096896	22	31581166	A	G	0.0159821	0.00254938	3.63282e-10	0.00767297	0.0105082	0.465276	0.232259	453934	194710	TRUE	0.00474549	9.10935e-05	39.3009
rs60790835	GCST90096896	2	59289218	T	C	0.0208074	0.00364375	1.12683e-08	0.00615096	0.012521	0.62325	0.853874	453934	194710	TRUE	0.00657436	0.000108041	32.6091
rs62442924	GCST90096896	7	1989976	C	T	-0.0187603	0.00277822	1.45178e-11	-0.00205486	0.00983252	0.834459	0.714132	453934	194710	TRUE	0.000423837	0.000143699	45.5982
rs6438468	GCST90096896	3	118390575	C	A	0.0129903	0.00236521	3.96918e-08	0.0245222	0.0100358	0.0145462	0.267339	453934	194710	TRUE	0.334551	6.61046e-05	30.1645
rs6545772	GCST90096896	2	60225873	C	T	0.0156819	0.00219068	8.16017e-13	0.018097	0.00901328	0.0446632	0.42027	453934	194710	TRUE	0.0249427	0.000119834	51.2432
rs6868457	GCST90096896	5	60550041	T	C	-0.0130932	0.00219779	2.56237e-09	0.0103512	0.00884826	0.242058	0.505409	453934	194710	TRUE	0.0222954	8.57057e-05	35.491
rs7022301	GCST90096896	9	114954583	G	T	0.0150049	0.0026351	1.23917e-08	-0.00297972	0.0120138	0.804115	0.163513	453934	194710	TRUE	0.00358815	6.15897e-05	32.4245
rs7042499	GCST90096896	9	34162975	G	A	0.013083	0.00225036	6.10905e-09	0.00750838	0.00903619	0.406017	0.408449	453934	194710	TRUE	0.0127703	8.27136e-05	33.7996
rs72974269	GCST90096896	2	225454907	C	T	-0.0149297	0.00235111	2.15228e-10	-0.00305417	0.00962287	0.75095	0.696173	453934	194710	TRUE	0.0013111	9.42924e-05	40.3233
rs7386735	GCST90096896	8	144245514	T	C	0.0133229	0.0023598	1.64447e-08	-0.0180462	0.0102028	0.0769361	0.25578	453934	194710	TRUE	0.106626	6.75762e-05	31.8747
rs75641275	GCST90096896	1	98327133	A	C	0.0219232	0.00311307	1.89087e-12	0.0103457	0.0106087	0.329459	0.775753	453934	194710	TRUE	0.00234631	0.00016722	49.594
rs862227	GCST90096896	16	73602926	A	G	0.0184341	0.00218929	3.76104e-17	0.00108233	0.00893899	0.903628	0.561957	453934	194710	TRUE	6.42665e-06	0.000167299	70.8984
rs898751	GCST90096896	17	2291863	C	T	0.0141473	0.00218793	1.00601e-10	0.00355282	0.00887904	0.689057	0.460281	453934	194710	TRUE	0.00133727	9.94409e-05	41.8098
rs9362427	GCST90096896	6	88097634	G	T	-0.0123142	0.00219521	2.02786e-08	-0.00826853	0.0088596	0.350674	0.516363	453934	194710	TRUE	0.0218686	7.57391e-05	31.4677
rs9585318	GCST90096896	13	100678751	T	C	-0.013286	0.00220201	1.60358e-09	-0.00616599	0.00903068	0.494745	0.601683	453934	194710	TRUE	0.00624781	8.46087e-05	36.4042
rs11743441	GCST90096898	5	88065637	G	T	0.0182707	0.00297564	8.24712e-10	0.0110772	0.00899005	0.217889	0.420591	298821	194710	TRUE	0.00375788	0.0001627	37.7008
rs12103229	GCST90096898	16	74167594	C	A	0.0176126	0.00294401	2.19728e-09	-0.00937884	0.00895333	0.294857	0.437142	298821	194710	TRUE	0.0032558	0.00015265	35.7904
rs12237274	GCST90096898	9	131931720	A	C	-0.0179244	0.00311764	8.95892e-09	-0.00501168	0.0102928	0.626322	0.248682	298821	194710	TRUE	0.00122808	0.000120057	33.055
rs12681205	GCST90096898	8	93298074	C	A	0.016266	0.00296128	3.9544e-08	0.00165845	0.00908277	0.855117	0.389127	298821	194710	TRUE	0.000939678	0.000125786	30.1717
rs136557	GCST90096898	22	27258572	G	T	-0.017277	0.00303747	1.28577e-08	0.0116785	0.00892058	0.190478	0.539162	298821	194710	TRUE	0.0106524	0.000148331	32.3527
rs1490003	GCST90096898	3	68922859	A	C	-0.0172133	0.0030257	1.27758e-08	-0.00218274	0.00942243	0.816807	0.667343	298821	194710	TRUE	0.000691267	0.000131555	32.3651
rs17348302	GCST90096898	19	3349305	T	C	0.0208498	0.00364935	1.10807e-08	0.014894	0.0101926	0.143947	0.742897	298821	194710	TRUE	0.014227	0.000166062	32.6418
rs1824530	GCST90096898	1	72863102	C	T	0.0184543	0.00296627	4.92737e-10	-0.0156432	0.00929251	0.0922933	0.352069	298821	194710	TRUE	0.00938411	0.000155376	38.7058
rs276447	GCST90096898	9	15581302	C	T	0.028313	0.00293958	5.87745e-22	-0.0171433	0.008895	0.0539424	0.4886	298821	194710	TRUE	5.3708e-06	0.000400605	92.7688
rs35797675	GCST90096898	7	72878044	T	G	0.0202894	0.00358267	1.4858e-08	-0.00470518	0.0112536	0.675871	0.80889	298821	194710	TRUE	0.00123053	0.000127274	32.0718
rs429358	GCST90096898	19	45411941	T	C	0.0296809	0.00404808	2.26583e-13	-0.00719946	0.01162	0.535539	0.817993	298821	194710	TRUE	3.7378e-05	0.000262315	53.7596
rs4486004	GCST90096898	6	26167710	G	T	0.0245491	0.00353444	3.76645e-12	-0.00613045	0.010608	0.563326	0.773632	298821	194710	TRUE	9.12141e-05	0.000211082	48.2425
rs453520	GCST90096898	2	147907202	C	T	0.0176719	0.00296499	2.51952e-09	0.00647134	0.00889832	0.467071	0.467579	298821	194710	TRUE	0.00148457	0.000155492	35.5238
rs4728354	GCST90096898	7	135051979	C	T	-0.0170258	0.00294612	7.51191e-09	0.0107349	0.00902377	0.234194	0.411699	298821	194710	TRUE	0.00684806	0.000140419	33.3975
rs77560201	GCST90096898	5	158240137	T	C	-0.0293918	0.00522678	1.87341e-08	0.0239215	0.0186613	0.199887	0.939376	298821	194710	TRUE	0.0112597	9.83935e-05	31.6215
rs77691530	GCST90096898	13	93616413	C	T	0.0364156	0.00665872	4.52951e-08	0.0069626	0.0222897	0.75476	0.957979	298821	194710	TRUE	0.00141329	0.000106765	29.9084
rs80128386	GCST90096898	19	42676916	A	G	-0.0260905	0.00462299	1.66476e-08	-0.00937423	0.0181394	0.605305	0.936602	298821	194710	TRUE	0.00167427	8.084e-05	31.8509
rs8067821	GCST90096898	17	5370822	T	C	-0.0165702	0.00296544	2.30028e-08	-0.00199238	0.00906161	0.825972	0.41208	298821	194710	TRUE	0.000842097	0.00013304	31.223
rs868351	GCST90096898	1	46009818	G	T	0.0191283	0.0034993	4.59447e-08	0.000918415	0.011377	0.935661	0.812634	298821	194710	TRUE	0.000750091	0.000111421	29.8808
rs9607816	GCST90096898	22	41950897	G	A	0.0216316	0.00370142	5.09173e-09	-0.0228856	0.0104148	0.0279917	0.761562	298821	194710	TRUE	0.0498968	0.000169937	34.154
rs10819082	GCST90096900	9	128645617	G	A	0.0148081	0.0023084	1.40933e-10	0.0012351	0.0108876	0.909681	0.2092	461758	194710	TRUE	0.000677778	7.25533e-05	41.1507
rs11067376	GCST90096900	12	110027795	A	G	0.0147569	0.00226627	7.43735e-11	0.00453621	0.00959285	0.636303	0.690756	461758	194710	TRUE	0.00163487	9.30356e-05	42.4004
rs11134442	GCST90096900	5	166478475	A	G	0.0134321	0.00225467	2.56223e-09	0.0051553	0.00894176	0.564249	0.445319	461758	194710	TRUE	0.00576424	8.91311e-05	35.4911
rs11150613	GCST90096900	16	31357810	C	T	-0.0126846	0.00232229	4.70494e-08	-0.0144353	0.00903387	0.110062	0.404377	461758	194710	TRUE	0.102144	7.75075e-05	29.8347
rs11824377	GCST90096900	11	11787253	A	G	0.0128803	0.0021882	3.95058e-09	0.00910878	0.00888526	0.30529	0.477549	461758	194710	TRUE	0.018982	8.2784e-05	34.6479
rs12629972	GCST90096900	3	25121444	T	C	-0.0194339	0.00221297	1.60891e-18	-0.00366624	0.00917512	0.689463	0.375177	461758	194710	TRUE	8.69197e-06	0.000177068	77.1199
rs12773105	GCST90096900	10	118025315	C	T	-0.012081	0.00217867	2.9372e-08	-0.000567062	0.00888207	0.949095	0.531205	461758	194710	TRUE	0.00301348	7.26913e-05	30.7486
rs1520919	GCST90096900	8	64696606	G	A	0.016847	0.00237511	1.31086e-12	-0.0256381	0.0101244	0.011331	0.743934	461758	194710	TRUE	0.0820117	0.000108134	50.3129
rs1534749	GCST90096900	1	190028576	T	C	0.0124733	0.00217539	9.8174e-09	-0.00794519	0.00893817	0.374054	0.431539	461758	194710	TRUE	0.0174464	7.63337e-05	32.8771
rs1897495	GCST90096900	3	107570753	C	T	-0.01313	0.00220788	2.73352e-09	0.0192221	0.00897207	0.0321588	0.566659	461758	194710	TRUE	0.149346	8.46658e-05	35.365
rs1982350	GCST90096900	11	13350131	A	G	-0.0125061	0.00227294	3.75189e-08	-0.0187688	0.00892344	0.0354389	0.447147	461758	194710	TRUE	0.217771	7.73272e-05	30.2736
rs2102738	GCST90096900	2	172525884	A	C	0.0161277	0.00290811	2.92673e-08	-0.00900341	0.0115311	0.434924	0.819732	461758	194710	TRUE	0.0180104	7.68715e-05	30.7555
rs4553256	GCST90096900	1	204411144	C	T	-0.0183738	0.00306257	1.97959e-09	-0.00565336	0.0108217	0.601384	0.784048	461758	194710	TRUE	0.00466657	0.000114321	35.9937
rs4861023	GCST90096900	4	42150774	A	G	0.0153341	0.00253892	1.54492e-09	0.0191886	0.0109463	0.0796049	0.792702	461758	194710	TRUE	0.0689128	7.72768e-05	36.4768
rs56081685	GCST90096900	13	59454140	T	G	0.0146271	0.00234619	4.53502e-10	-0.0094384	0.0094391	0.317346	0.672222	461758	194710	TRUE	0.0105687	9.42839e-05	38.8678
rs60705333	GCST90096900	2	104160497	G	A	-0.0123996	0.00218944	1.48409e-08	-0.0240551	0.00889287	0.00683062	0.521764	461758	194710	TRUE	0.414683	7.67299e-05	32.074
rs6482190	GCST90096900	10	22037809	A	G	-0.0178722	0.00243056	1.93593e-13	0.048713	0.0108092	6.58643e-06	0.212218	461758	194710	TRUE	0.822028	0.000106801	54.0688
rs6664419	GCST90096900	1	153760942	G	A	0.0155955	0.00220734	1.60283e-12	-0.00317738	0.00897188	0.723228	0.557943	461758	194710	TRUE	0.000384155	0.000119977	49.9183
rs6903219	GCST90096900	6	88096498	G	A	-0.0120529	0.00218042	3.24265e-08	-0.00816609	0.00886233	0.356821	0.516263	461758	194710	TRUE	0.0252429	7.25596e-05	30.5566
rs6958768	GCST90096900	7	77773693	A	C	0.0174604	0.00293732	2.77578e-09	0.000242406	0.0151201	0.987209	0.904738	461758	194710	TRUE	0.00126476	5.25512e-05	35.3351
rs75248709	GCST90096900	6	92348945	C	T	0.0300801	0.00535584	1.95067e-08	0.0353188	0.0199729	0.0770052	0.946912	461758	194710	TRUE	0.11512	9.09695e-05	31.5431
rs838133	GCST90096900	19	49259529	A	G	-0.015217	0.00225061	1.3679e-11	-0.000486433	0.00919841	0.957826	0.378664	461758	194710	TRUE	0.000274934	0.00010896	45.7147
rs9545780	GCST90096900	13	82126449	G	T	0.0203327	0.00370185	3.96108e-08	-0.028664	0.0229501	0.211676	0.961622	461758	194710	TRUE	0.0519213	3.05147e-05	30.1684
rs992623	GCST90096900	5	87840688	G	A	-0.0159978	0.00285612	2.12826e-08	-0.0153183	0.0144345	0.288588	0.894408	461758	194710	TRUE	0.0307403	4.83412e-05	31.3739
rs10119975	GCST90096901	9	15708140	C	A	-0.00420931	0.000547903	1.55913e-14	0.0153571	0.00891623	0.0850002	0.544852	263789	194710	TRUE	0.000215729	8.78786e-06	59.0221
rs10789340	GCST90096901	1	72940273	A	G	0.00333252	0.000564745	3.61461e-09	-0.0182967	0.00953845	0.0550846	0.318184	263789	194710	TRUE	0.0168312	4.8186e-06	34.821
rs5751084	GCST90096901	22	41755105	A	G	0.00382009	0.000685923	2.5581e-08	-0.0177112	0.0103187	0.0860855	0.752698	263789	194710	TRUE	0.0199487	5.43282e-06	31.0168
rs7240986	GCST90096901	18	53195249	G	A	0.00331153	0.000568413	5.6798e-09	0.0124197	0.00928657	0.181098	0.648647	263789	194710	TRUE	0.00540165	4.9985e-06	33.9414
rs9379833	GCST90096901	6	26207175	C	A	0.00405078	0.000622386	7.59206e-11	-0.0115602	0.00902294	0.200123	0.58747	263789	194710	TRUE	0.00107767	7.95332e-06	42.3602
rs9827939	GCST90096901	3	71035887	T	C	0.00405531	0.00066735	1.22653e-09	-0.0172525	0.00957774	0.0716539	0.684455	263789	194710	TRUE	0.00949779	7.1037e-06	36.9267
rs10978542	GCST90096902	9	109328021	C	T	0.00621129	0.00107681	8.01074e-09	-0.0235126	0.00926222	0.0111311	0.640283	192699	194710	TRUE	0.0215132	1.77716e-05	33.2725
rs11039216	GCST90096902	11	47406592	C	T	-0.0056806	0.00104029	4.74548e-08	0.00725523	0.00894067	0.417086	0.560915	192699	194710	TRUE	0.000970967	1.58951e-05	29.8181
rs1260326	GCST90096902	2	27730940	T	C	-0.00709597	0.00106323	2.48967e-11	0.011896	0.00929415	0.200564	0.350675	192699	194710	TRUE	0.000128901	2.29309e-05	44.5419
rs13107325	GCST90096902	4	103188709	C	T	0.0118976	0.00199402	2.42189e-09	-0.0524439	0.036931	0.155593	0.985546	192699	194710	TRUE	0.00124514	4.03289e-06	35.6008
rs28712821	GCST90096902	4	39413780	G	A	-0.00953786	0.00107348	6.3926e-19	0.0149033	0.00926437	0.107688	0.35506	192699	194710	TRUE	2.41808e-07	4.16632e-05	78.9431
rs28929474	GCST90096902	14	94844947	C	T	0.0217042	0.00377016	8.57041e-09	-0.0784345	0.0315503	0.0129181	0.979811	192699	194710	TRUE	0.0199212	1.86371e-05	33.1412
rs3136329	GCST90096902	2	48024876	C	T	0.00670775	0.00105064	1.72024e-10	-0.00735382	0.00891301	0.409334	0.528793	192699	194710	TRUE	8.00931e-05	2.24224e-05	40.7611
rs4953150	GCST90096902	2	45157336	C	T	-0.00730339	0.0010944	2.49911e-11	-0.000497229	0.00895778	0.955734	0.572774	192699	194710	TRUE	2.70932e-06	2.61048e-05	44.5345
rs56094641	GCST90096902	16	53806453	A	G	0.00922861	0.00106231	3.71142e-18	-0.0236137	0.00896905	0.00846857	0.579904	192699	194710	TRUE	1.69614e-05	4.14961e-05	75.4693
rs6049886	GCST90096902	20	24683554	G	T	-0.00623207	0.00110517	1.71026e-08	0.00363369	0.00970687	0.70815	0.699452	192699	194710	TRUE	0.00018877	1.63293e-05	31.7985
rs663175	GCST90096902	11	121533827	G	A	-0.00666083	0.00104147	1.59914e-10	0.00335613	0.00891296	0.706511	0.476139	192699	194710	TRUE	1.96915e-05	2.21328e-05	40.9038
rs6970845	GCST90096902	7	135051453	G	A	-0.00628554	0.00105959	2.99177e-09	-0.0108482	0.00916916	0.236761	0.625098	192699	194710	TRUE	0.000749196	1.85174e-05	35.1892
rs72720396	GCST90096902	1	91191582	A	G	0.00804184	0.00123274	6.86629e-11	-0.000674879	0.0119954	0.955134	0.835053	192699	194710	TRUE	4.54114e-06	1.78156e-05	42.5567
rs7708866	GCST90096902	5	50676126	T	C	0.00717861	0.00119148	1.6916e-09	0.00797295	0.0105325	0.449058	0.773568	192699	194710	TRUE	0.000186003	1.80529e-05	36.3
rs9684543	GCST90096902	4	101989739	C	T	0.00677073	0.00117978	9.52503e-09	0.00107814	0.0103099	0.916714	0.754021	192699	194710	TRUE	6.47735e-05	1.70052e-05	32.9359
rs10164176	GCST90096906	18	44819849	T	C	-0.00283795	0.000477218	2.7333e-09	0.00919986	0.00888276	0.300343	0.48456	383038	194710	TRUE	0.00908168	4.02314e-06	35.3652
rs112362785	GCST90096906	21	42024195	T	G	0.0030683	0.000551166	2.59273e-08	0.00401122	0.00944307	0.670998	0.666365	383038	194710	TRUE	0.00390368	4.1861e-06	30.9907
rs11847410	GCST90096906	14	30159698	T	C	0.00284241	0.000477157	2.56957e-09	0.00282672	0.0089958	0.753349	0.591555	383038	194710	TRUE	0.00136344	3.9042e-06	35.4855
rs17262885	GCST90096906	13	58313302	G	A	0.00364584	0.00053304	7.93526e-12	-0.00835071	0.0100171	0.40448	0.731517	383038	194710	TRUE	0.000995558	5.22115e-06	46.7817
rs2960578	GCST90096906	18	21143739	T	G	-0.00272207	0.000470407	7.18137e-09	0.0131748	0.00886407	0.137197	0.491319	383038	194710	TRUE	0.0316313	3.70372e-06	33.4851
rs3769941	GCST90096906	2	166185240	A	G	-0.00292356	0.000535898	4.88514e-08	0.00464961	0.00966013	0.630289	0.696784	383038	194710	TRUE	0.00551869	3.61164e-06	29.7618
rs3911016	GCST90096906	9	88029000	T	G	-0.00421994	0.000722514	5.20025e-09	-0.0102179	0.0121157	0.399026	0.840547	383038	194710	TRUE	0.00685295	4.7735e-06	34.113
rs549814	GCST90096906	2	45153508	C	T	-0.00512073	0.00050107	1.62025e-24	-0.00133876	0.00902927	0.882131	0.589075	383038	194710	TRUE	6.18181e-09	1.26948e-05	104.44
rs6030200	GCST90096906	20	35554361	G	A	-0.00339955	0.000507087	2.02684e-11	-0.0085737	0.00902664	0.342203	0.58885	383038	194710	TRUE	0.00181806	5.596e-06	44.9446
rs7012814	GCST90096906	8	9173358	G	A	0.00275866	0.000473402	5.63281e-09	0.000831342	0.00889568	0.925542	0.490734	383038	194710	TRUE	0.000943774	3.8038e-06	33.9575
rs707896	GCST90096906	6	26116424	G	A	-0.00347743	0.000635171	4.38022e-08	0.000578067	0.0116083	0.960284	0.824047	383038	194710	TRUE	0.00170289	3.50667e-06	29.9734
rs738140	GCST90096906	22	41884954	A	G	-0.0028983	0.000507979	1.15967e-08	0.0248906	0.0095061	0.00883466	0.676404	383038	194710	TRUE	0.237915	3.67727e-06	32.5533
rs77779142	GCST90096906	11	65599656	C	T	0.00358174	0.000630199	1.31961e-08	0.0230428	0.0132989	0.0831515	0.873126	383038	194710	TRUE	0.0589487	2.84229e-06	32.3022
rs7965658	GCST90096906	12	49987929	G	A	-0.00364711	0.000592457	7.46492e-10	0.00745807	0.0106276	0.482829	0.776578	383038	194710	TRUE	0.00268023	4.61571e-06	37.8952
rs9843653	GCST90096906	3	49920571	T	C	0.00261732	0.000470013	2.56777e-08	-0.00522586	0.0090676	0.564397	0.605791	383038	194710	TRUE	0.00571975	3.27185e-06	31.0094
rs9933427	GCST90096906	16	8276343	A	G	-0.00273242	0.000471957	7.0574e-09	0.00343502	0.00885058	0.697933	0.51505	383038	194710	TRUE	0.00232732	3.72968e-06	33.5189
rs10267710	GCST90096918	7	95740335	G	T	0.00891283	0.00152131	4.66632e-09	-0.00601919	0.00915482	0.510867	0.62355	336975	194710	TRUE	0.00251199	3.72941e-05	34.3238
rs10769847	GCST90096918	11	7922651	T	C	0.00831866	0.00147808	1.82293e-08	0.00554835	0.00895181	0.535388	0.511779	336975	194710	TRUE	0.00358741	3.45808e-05	31.6746
rs10828258	GCST90096918	10	21929734	A	G	0.0136633	0.00156596	2.65732e-18	-0.0344226	0.00949842	0.000290048	0.679546	336975	194710	TRUE	0.0166297	8.13066e-05	76.129
rs11135349	GCST90096918	5	164523472	A	C	-0.00896907	0.00145779	7.62654e-10	-0.0200453	0.00911305	0.027833	0.387648	336975	194710	TRUE	0.048608	3.81912e-05	37.8534
rs11666792	GCST90096918	19	49227043	G	A	0.0109779	0.00146378	6.39677e-14	-0.00625376	0.00896344	0.485367	0.568149	336975	194710	TRUE	6.80803e-05	5.91377e-05	56.2454
rs11767283	GCST90096918	7	121947456	A	G	-0.0123486	0.00176371	2.53252e-12	-0.000136124	0.0099337	0.989067	0.713806	336975	194710	TRUE	2.37921e-05	6.23026e-05	49.0209
rs11859365	GCST90096918	16	83683945	A	C	-0.0161438	0.00167026	4.22794e-22	0.00260474	0.0095564	0.785187	0.684292	336975	194710	TRUE	1.78325e-08	0.000112608	93.4208
rs11993089	GCST90096918	8	10009952	G	T	-0.00986814	0.00148263	2.81697e-11	0.0312091	0.00893989	0.000481238	0.488694	336975	194710	TRUE	0.211834	4.86652e-05	44.3001
rs12190086	GCST90096918	6	155872975	T	C	-0.0106896	0.00190516	2.01315e-08	0.00610123	0.0102673	0.552351	0.750482	336975	194710	TRUE	0.00347452	4.27952e-05	31.4818
rs12456049	GCST90096918	18	53426442	A	G	0.00918145	0.00146582	3.7596e-10	-0.00389906	0.00906877	0.667237	0.607744	336975	194710	TRUE	0.000564458	4.01923e-05	39.2339
rs1421085	GCST90096918	16	53800954	T	C	-0.0127651	0.00148336	7.59645e-18	-0.0233196	0.00896957	0.00932631	0.579906	336975	194710	TRUE	0.00170265	7.93931e-05	74.0552
rs144696853	GCST90096918	19	37486142	A	G	0.0121834	0.00214805	1.4127e-08	-0.00399905	0.0149704	0.789369	0.903031	336975	194710	TRUE	0.00128363	2.59956e-05	32.1698
rs16959955	GCST90096918	15	48002700	T	C	-0.0110427	0.00175128	2.87261e-10	0.00330315	0.00977806	0.735504	0.708549	336975	194710	TRUE	0.000389962	5.03635e-05	39.7594
rs17050031	GCST90096918	2	59488019	C	T	0.00883648	0.00146083	1.45798e-09	0.0106433	0.00894206	0.233948	0.562152	336975	194710	TRUE	0.00666958	3.84384e-05	36.5897
rs1876245	GCST90096918	3	71534763	T	C	-0.00946663	0.00146866	1.15022e-10	-0.021883	0.00906627	0.0157928	0.603084	336975	194710	TRUE	0.0478089	4.29039e-05	41.5478
rs1910038	GCST90096918	3	117307834	C	A	0.0084021	0.00147097	1.11692e-08	0.00143023	0.00909279	0.875014	0.611718	336975	194710	TRUE	0.000864337	3.35355e-05	32.6263
rs1941951	GCST90096918	18	35128263	T	C	0.0105725	0.00178487	3.15351e-09	0.00389174	0.0111468	0.726988	0.80315	336975	194710	TRUE	0.00094451	3.53441e-05	35.0867
rs1951286	GCST90096918	14	29766012	T	G	0.0114399	0.00152039	5.29956e-14	0.00968592	0.00923659	0.29434	0.356305	336975	194710	TRUE	0.000200484	6.00311e-05	56.6154
rs2315507	GCST90096918	4	14974192	G	A	-0.00907861	0.00153136	3.05785e-09	-0.00439267	0.00992566	0.658087	0.275875	336975	194710	TRUE	0.00121539	3.29302e-05	35.1467
rs2413045	GCST90096918	22	31665862	A	G	0.0126128	0.00181851	4.03963e-12	0.0101006	0.0128851	0.433097	0.13761	336975	194710	TRUE	0.000352848	3.77578e-05	48.1052
rs2431529	GCST90096918	5	102125564	A	G	-0.00857369	0.00151026	1.37107e-08	-0.00147306	0.00914318	0.872007	0.617554	336975	194710	TRUE	0.000942615	3.47225e-05	32.2279
rs2572973	GCST90096918	13	93567758	G	T	0.0145809	0.00249445	5.05545e-09	0.0130947	0.0156763	0.403537	0.911589	336975	194710	TRUE	0.00407544	3.42693e-05	34.168
rs2806723	GCST90096918	13	54266437	A	G	0.0114025	0.0020129	1.47271e-08	0.00104584	0.0123665	0.932603	0.848673	336975	194710	TRUE	0.000777627	3.33954e-05	32.089
rs35287743	GCST90096918	12	110057250	G	T	0.0176117	0.00229615	1.71862e-14	0.0490051	0.0156169	0.00170126	0.909001	336975	194710	TRUE	0.0320868	5.13137e-05	58.8304
rs35522344	GCST90096918	14	100283856	C	T	0.0083112	0.0014994	2.97304e-08	0.00469408	0.00933549	0.61509	0.655244	336975	194710	TRUE	0.00313658	3.12085e-05	30.725
rs45501495	GCST90096918	1	204596454	C	T	-0.0101815	0.00171421	2.85944e-09	-0.00539526	0.0101356	0.594511	0.741356	336975	194710	TRUE	0.00152201	3.97542e-05	35.2773
rs4692105	GCST90096918	4	30828781	T	C	0.00835873	0.0014959	2.30017e-08	-0.0107552	0.00899035	0.231576	0.589029	336975	194710	TRUE	0.0151399	3.38266e-05	31.2231
rs4885853	GCST90096918	13	55989783	G	T	0.0165641	0.00164105	5.89673e-24	0.0135152	0.0104473	0.195785	0.233335	336975	194710	TRUE	3.81466e-07	9.81638e-05	101.881
rs552234	GCST90096918	9	106772283	G	A	0.00928024	0.00145621	1.85521e-10	0.0115133	0.0088785	0.194714	0.516024	336975	194710	TRUE	0.00474094	4.30172e-05	40.6135
rs567040	GCST90096918	11	111460678	C	T	0.0094172	0.00158814	3.03481e-09	0.000339929	0.0100824	0.973105	0.263434	336975	194710	TRUE	0.000368775	3.44157e-05	35.1614
rs58564520	GCST90096918	18	38181280	T	C	0.00827892	0.00151236	4.3956e-08	0.0222498	0.00909266	0.0144049	0.607261	336975	194710	TRUE	0.17238	3.26932e-05	29.9666
rs61978713	GCST90096918	14	98886584	A	G	0.00879247	0.0016079	4.54388e-08	0.00884805	0.0106322	0.4053	0.774669	336975	194710	TRUE	0.00813072	2.69891e-05	29.9022
rs6807666	GCST90096918	3	85594428	A	C	0.00934968	0.00152079	7.85106e-10	0.00670564	0.0099642	0.500965	0.272811	336975	194710	TRUE	0.00144954	3.46843e-05	37.7968
rs6808550	GCST90096918	3	25107866	A	G	-0.00967127	0.00147381	5.30597e-11	-0.000279369	0.0089016	0.974963	0.481391	336975	194710	TRUE	7.9468e-05	4.6702e-05	43.061
rs790564	GCST90096918	8	64604218	A	C	-0.0110247	0.0016347	1.53901e-11	0.0234524	0.0103532	0.023499	0.24068	336975	194710	TRUE	0.0227379	4.44251e-05	45.4839
rs79172804	GCST90096918	17	43828764	G	A	0.0122996	0.00188134	6.24802e-11	0.00403971	0.0169757	0.811904	0.925332	336975	194710	TRUE	0.000165376	2.09048e-05	42.7413
rs7924937	GCST90096918	11	126599247	C	T	-0.00883647	0.00152616	7.03854e-09	0.016474	0.00916731	0.0723286	0.621786	336975	194710	TRUE	0.0381581	3.67254e-05	33.5241
rs7970853	GCST90096918	12	23084225	G	A	0.00935241	0.00169676	3.54935e-08	-0.00851472	0.0105054	0.417649	0.234373	336975	194710	TRUE	0.0071397	3.13908e-05	30.3813
rs837309	GCST90096918	13	101202748	C	T	0.00896999	0.00145339	6.75293e-10	0.0106975	0.00887749	0.228198	0.461626	336975	194710	TRUE	0.00551205	3.99934e-05	38.0908
rs9823383	GCST90096918	3	167171093	T	C	-0.00956816	0.00150015	1.79257e-10	0.000979506	0.00887445	0.912113	0.502671	336975	194710	TRUE	0.000162072	4.57735e-05	40.6806
Abbreviation: BPH Benign prostatic hyperplasia, SNP single nucleotide polymorphism, EAF effect allele frequency.

## Sheet: Supplementary table 5
Table S5 Antibodies used in immunohistochemistry and immunofluorescence staining
Antibody	Concentration	Corporation	Lot number
IL1 beta	1:200	Proteintech	26048-1-AP
Ki-67	1:200	Abcam	ab15580

## Sheet: Supplementary table 6
Supplementary Table S6. Steiger test for all analyses involved in this study.
Exposure	Outcome	Steiger test
		P value	Direction
Overall healthy diet	BPH	4.25e-46	TRUE
Coffee consumption		1.68e-123	TRUE
Fruit consumption		1.79e-80	TRUE
Meat consumption		6.92e-42	TRUE
Vegetables consumption		7.99e-24	TRUE
Beef consumption		2.59e-12	TRUE
Cheese consumption		5.97e-45	TRUE
Oily fish consumption		4.86e-29	TRUE
Beer or cider consumption		1.92e-72	TRUE
Abbreviation: BPH Benign prostatic hyperplasia.

## Sheet: Supplementary table 7
Supplementary Table S7. Sensitivity analysis of dietary traits with risk of BPH in TS-MR analyses
Exposure	MR-Egger regression		Weighted median method		BW-MR		MR-PRESSO methoda		Heterogeneity	Pleiotropyb
	OR (95% CI)	P value	OR (95% CI)	P value	OR (95% CI)	P value	OR (95% CI)	P value
Overall healthy diet	0.76 (0.59-0.98)	0.0329565	0.83 (0.4-1.71)	0.622883	0.8 (0.65-0.99)	0.0394506	na		I2 = 21.76%; Cochrane's Q=18; P=0.21	Intercept=-0.001; P=0.93
Coffee consumption	1.01 (0.87-1.18)	0.887119	0.95 (0.69-1.31)	0.771074	0.92 (0.79-1.07)	0.291574	na		I2 = 52.67%; Cochrane's Q=21; P=0.02	Intercept=-0.002; P=0.87
Fruit consumption	1.04 (0.8-1.34)	0.792481	0.75 (0.33-1.71)	0.497227	0.94 (0.75-1.18)	0.574156	1.03 (0.84-1.27)	0.76	I2 = 48.16%; Cochrane's Q=100; P=6.61E-05	Intercept=0.004; P=0.57
Meat consumption	0.78 (0.57-1.08)	0.134109	0.51 (0.17-1.47)	0.225605	0.81 (0.64-1.03)	0.0879502	na		I2 = 3.86%; Cochrane's Q=20; P=0.41	Intercept=0.01; P=0.38
Vegetables consumption	1.16 (0.77-1.74)	0.480654	0.34 (0.03-3.71)	0.383295	1.02 (0.65-1.6)	0.927661	1.19 (0.83-1.71)	0.36	I2 = 61.6%; Cochrane's Q=60; P=3.96E-05	Intercept=0.017; P=0.37
Beef consumption	0.02 (0-0.27)	0.00283685	0 (0-14831.34)	0.290316	0.05 (0-0.54)	0.0144735	na		I2 = 31.49%; Cochrane's Q=7; P=0.2	Intercept=0.049; P=0.38
Beer or cider consumption	0.31 (0.11-0.85)	0.0230788	0.01 (0-0.25)	0.0138783	0.3 (0.14-0.66)	0.00275792	na		I2 = 23.96%; Cochrane's Q=18; P=0.19	Intercept=0.021; P=0.07
Cheese consumption	1.01 (0.13-7.84)	0.99421	135.12 (0.11-169874.23)	0.199246	0.54 (0.12-2.45)	0.425879	0.55 (0.12-2.47)	0.45	I2 = 8.01%; Cochrane's Q=16; P=0.36	Intercept=0.018; P=0.83
Oily fish consumption	1.19 (0.76-1.86)	0.457794	1.34 (0.17-10.74)	0.785248	1.25 (0.81-1.91)	0.30941	na		I2 = 51.48%; Cochrane's Q=80; P=1.08E-04	Intercept=-0.001; P=0.92
a na means there is no outlier needed to be corrected. b MR-Egger was used to detect Pleiotropy. Abbreviation: BPH Benign prostatic hyperplasia, TS-MR Two sample mendelian randomization, BW-MR Bayesian weighted mendelian randomization, MR-RRESSO Mendelian Randomization Pleiotropy RESidual Sum and Outlier.
